# Supplementary material for: Soil Parameters and Forest Structure Commonly Form the Microbiome Composition and Activity of Topsoil Layers in Planted Forests
Source: Microorganisms. 2024 Jun 6;12(6):1162. doi: 10.3390/microorganisms12061162 (PMC11205539; doi:10.3390/microorganisms12061162)
Supplement: Supplementary file 1 [file microorganisms-12-01162-s001.zip]

Archive with 1 entries (1 files):
- microorganisms-3029085-supplementary.pdf
